# Supplementary material for: Neoantigen-specific cytotoxic Tr1 CD4 T cells suppress cancer immunotherapy
Source: Nature. 2024 Jul 24;632(8023):182–91. doi: 10.1038/s41586-024-07752-y (PMC11291290; doi:10.1038/s41586-024-07752-y)
Supplement: Supplementary file 3 — Source Data Fig. 1 [file 41586_2024_7752_MOESM3_ESM.xlsx]

## Sheet: Fig. 1
e
	α-PD-1+ HDVax					α-PD-1+ LDVax					α-PD-1					No Tx
Days Post-Transplant	Mouse 1	Mouse 2	Mouse 3	Mouse 4		Mouse 1	Mouse 2	Mouse 3	Mouse 4		Mouse 1	Mouse 2	Mouse 3	Mouse 4		Mouse 1	Mouse 2	Mouse 3	Mouse 4
0	0	0	0	0		0	0	0	0		0	0	0	0		0	0	0	0
6	5.5	5.25	5.25	5		5.45	5.15	5.45	6.7		7.05	5.6	5.9	5.6		7.05	5.6	5.9	5.6
12	10.2	7.3	8.05	4.65		7.55	7	5.3	5.75		6.75	6.1	5.9	6.3		9.7	9.35	9.25	8.2
19	13.95	11.75	10.75	7.8		5.4	5.65	0	3.6		0	3.5	1.5	0		11.95	14.9	12.85	9.4
25	16.6	13.6	13	8.7		4.5	0	0	0		0	0	0	0		15.55	18.2	16.7	11.95
30		17.8	18.2	11.4		0	0	0	0		0	0	0	0
35						0	0	0	0		0	0	0	0
Days Post-Transplant	α-CTLA-4 + HDVax					α-CTLA-4 + LDVax					α-CTLA-4					No Tx
						0	0	0	0		0	0	0	0		0	0	0	0
0	0	0	0	0		0	0	0	0		0	0	0	0		0	0	0	0
6	5	4.5	5.6	4.8		5.1	5	5.3	6.2		6.8	5.7	5.8	5.7		7.05	5.6	5.9	5.6
12	6.55	7.6	4.5	5.95		6.75	6.55	6.6	6.95		6.95	5.6	4.55	5.75		9.7	9.35	9.25	8.2
19	3.4	4.5	2.5	4.6		3.2	5.1	6	5.7		6.3	5.3	4	3.9		11.95	14.9	12.85	9.4
25	2.9	0	0	4.2		0	0	4.2	4.9		4.3	5.2	3.2	2.9		15.55	18.2	16.7	11.95
30	0	0	0	0		0	0	0	0		0	0	0	0
35	0	0	0	0		0	0	0	0		0	0	0	0
Days Post-Transplant	α-4-IBB+ HDVax				α-4-IBB+ LDVax					α-4-IBB						No Tx
0	0	0	0	0		0	0	0	0		0	0	0	0		0	0	0	0
6	5.34	5.1	5.45	5.2		5.6	4.95	5.25	6.9		6.2	6.3	5.4	5.3		7.05	5.6	5.9	5.6
12	5.9	4.5	7.75	5.15		6.75	7.05	6.15	5.05		5.6	4.9	5	6.55		9.7	9.35	9.25	8.2
19	13.15	5.1	12	9.15		5	4.1	2.5	0		0	0	0	0		11.95	14.9	12.85	9.4
25	14.7	7.25	16.6	13.2		0	0	0	0		0	0	0	0		15.55	18.2	16.7	11.95
30	17.8	9.8		16.5		0	0	0	0		0	0	0	0
35
F
Days Post-Transplant	α-PD-1+ HDVax						α-PD-1+ LDVax						α-PD-1						No Tx
0	0	0	0	0	0		0	0	0	0	0		0	0	0	0	0		0	0	0	0	0
8	6.75	6.9	6.95	5.3	6.65		7.3	6.7	5.45	5.1	6.1		7	6.4	6.1	6.6	5.25		6.8	6.7	7	5.2	6
12	8	7.55	6.6	6.55	7.1		7.75	6.3	5.6	5.25	6.3		8.9	7.75	6.8	8.45	6.75		9.55	8.65	7.1	7.75	8.1
18	11	8.75	7.1	6.7	7.3		6.9	5.25	3.2	3.95	3.5		8.05	7.3	5.3	6.2	4.7		11.95	10.75	7.85	9.1	8.55
21	11.9	9.95	8.1	7.35	7.6		4.75	3.65	0	3.7	0		6.85	5.95	3.6	3.8	2.65		13.3	11.5	9.5	9.3	9.1
24	13.65	11.5	9.5	7.8	8.25		2.85	0	0	0	0		4.75	3.6	0	3.45	0		15.4	13.15	10.95	10.3	10
27	15.35	12.55	11.05	8.4	10.25		0	0	0	0	0		0	0	0	0	0			14.45	12.35	11.7	12.95
35													0	0	0	0	0
	α-CTLA-4+ HDVax						α-CTLA-4+ LDVax						α-CTLA-4						No Tx
0	0	0	0	0	0		0	0	0	0	0		0	0	0	0	0		0	0	0	0	0
8	5.65	6.7	5	5.5	5.9		7.55	6.4	6.7	6.25	5.3		6.8	6.55	5.3	4.95	6.15		6.8	6.7	7	5.2	6
12	9.3	8.3	6.7	7.45	7.1		9.25	9.85	7.6	6.75	5.6		7.3	7.1	6.2	6.75	7.8		9.55	8.65	7.1	7.75	8.1
18	5.85	3.95	4.25	4.15	3.85		4.3	3.55	3.45	2.6	0		6.15	6.25	4.85	6.3	7.55		11.95	10.75	7.85	9.1	8.55
21	4.8	2.15	3.25	0	0		3.2	0	2.6	0	0		4.25	5.7	2.65	4.4	5.4		13.3	11.5	9.5	9.3	9.1
24	2.75	0	0	0	0		0	0	0	0	0		0	3.7	0	2.2	3.6		15.4	13.15	10.95	10.3	10
27	0	0	0	0	0								0	0	0	0	0			14.45	12.35	11.7	12.95
35	0	0	0	0	0								0	0	0	0	0
	α4-1BB+ HDVax						α4-1BB+ LDVax						α4-1BB						No Tx
0	0	0	0	0	0		0	0	0	0	0		0	0	0	0	0		0	0	0	0	0
8	6.2	5.4	7.05	5.05	6.7		7.2	7.55	6.4	5.2	5.6		5.1	5.35	5.55	5.95	6.05		6.8	6.7	7	5.2	6
12	11.15	9.5	8.55	6.85	7.3		10.5	8.95	8.4	6.35	7.6		9.2	8.25	8	6.9	7		9.55	8.65	7.1	7.75	8.1
18	13.25	11.9	10.15	9.1	7.75		7.35	6.05	7.15	3.7	5.25		5.45	0	3.9	4	2.85		11.95	10.75	7.85	9.1	8.55
21	16.8	13.3	12	10	9.15		5.55	4.25	4.85	0	3		3	0	0	3.5	0		13.3	11.5	9.5	9.3	9.1
24		15.9	13.95	11.55	10.65		2.95	0	4.85	0	0		0	0	0	0	0		15.4	13.15	10.95	10.3	10
27							0	0	0	0	0									14.45	12.35	11.7	12.95
35							0	0	0	0	0
G	PBS						aPD-1						aPD-1 + LDVax						aPD-1 + HDVax
Days Post-Transplant	0	0	0	0	0		0	0	0	0	0		0	0	0	0	0		0	0	0	0	0
8	7	7.45	7.3	4.7	6.25		6.6	8.6	6.85	6.55	7.4		4.75	7.75	6.55	6	5.75		8.7	7.4	6.75	6.3	6.1
12	9.1	11.15	11.6	8.95	11.2		7.75	8.9	6.7	6.7	7.15		0	7.15	6.85	6.05	4.35		9.3	8.7	8.05	7.1	7.25
17	11.1	14.05	13.5	11.1	13.7		5.7	7.65	5.35	2.9	4.7		0	4.9	4.9	4.8	0		10.6	9.9	9.75	7.8	9.55
22	14.05	16.75	16.1	13	15.8		3.3	5.3	3.15	0	0		0	0	0	3	0		11.55	11.55	10.3	9	10.4
27	17.4		19	16.35			0	4.7	0	0	0		0	0	0	0	0		13.2	12.95	12.1	10.1	11.4
31							0	4.7	0	0	0		0	0	0	0	0		15.4	14.1	13.6	11.2	12.3
35
