# Supplementary material for: Neoantigen-specific cytotoxic Tr1 CD4 T cells suppress cancer immunotherapy
Source: Nature. 2024 Jul 24;632(8023):182–91. doi: 10.1038/s41586-024-07752-y (PMC11291290; doi:10.1038/s41586-024-07752-y)
Supplement: Supplementary file 4 — Source Data Fig. 2 [file 41586_2024_7752_MOESM4_ESM.xlsx]

## Sheet: Fig. 2
A
		T3 HDVax
		T3						F244
	Days Post-Transplant	Mouse 1	Mouse 2	Mouse 3	Mouse 4	Mouse 5		Mouse 1	Mouse 2	Mouse 3	Mouse 4	Mouse 5
	0	0	0	0	0	0		0	0	0	0	0
	6	5.5	6.15	5.75	4.9	5.75		6.1	6.25	5.9	5.9	6.35
	11	6.15	6.75	6.05	6.85	7.7		5.55	5.95	4.7	4.3	5.35
	14	7.3	8.5	7.9	9.8	9.1		5.1	6.85	3.8	3.2	4.4
	19	9.05	11.2	10.4	11.65	12.2		3.95	7.8	0	0	3.15
	26	10.95	13.15	12.1	12.8	14.6		0	9	0	0	0
		T3 LDVax
	0	0	0	0	0	0		0	0	0	0	0
	6	5.9	6.05	6.5	6.9	5.3		7.05	6.4	6.75	5.05	6
	11	6.4	6.9	7.25	8.1	5.85		6.4	5.7	6.6	3.85	5.65
	14	5.65	6.2	6.75	7.15	4.15		5.05	4.5	5.35	0	4.1
	19	3.75	4.55	5.45	5.85	0		3.65	0	4	0	0
	26	0	0	0	0	0		0	0	0	0	0
	30	0	0	0	0	0		0	0	0	0	0
		F244 HDVax
		T3						F244
	0	0	0	0	0	0		0	0	0	0	0
	6	6.05	6	5.6	6.65	5.1		5.9	6.35	6.2	5.75	6.05
	11	6.25	6.8	6.55	6.95	5.55		7.1	6.85	7	6.6	7.3
	14	5.2	5.15	5.45	5.65	0		8.7	5.8	8.65	7.9	8.3
	19	3.65	0	4.45	5	0		11.6	4.25	11	9.9	10.55
	26	0	0	0	0	0		13.9	3.15	12.65	11.7	12.15
	30
		F244 LDVax
		T3						F244
	0	0	0	0	0	0		0	0	0	0	0
	6	5.05	5.65	5.7	6.95	7.1		6.15	6.45	5.6	5	5.75
	11	7.2	5.35	5.75	7.95	6.25		4.65	6.65	5.95	5.6	6.1
	14	5.8	3.05	4.2	8.7	5.15		3.6	6.25	5.25	4.3	5.8
	19	3.2	0	0	9.85	3.95		0	5.2	3.65	3.05	4.7
	26	0	0	0	10.5	0		0	3	0	0	3.5
	30	0	0	0	11.15	0		0	0	0	0	0
		HPV HDVax
		T3						F244
	0	0	0	0	0	0		0	0	0	0	0
	6	5.7	6.2	5.05	6.15	6.55		6.4	6.2	5.7	7.1	5.8
	11	5.65	5.8	3.05	5.5	4.8		6.6	6.25	5.5	8.55	5.5
	14	4.8	5.15	0	3	0		3.85	3.75	4.4	9.4	4.15
	19	3.3	2.75	0	0	0		0	2.75	3.5	10.65	0
	26	0	0	0	0	0		0	0	0	11.55	0
	30	0	0	0	0	0		0	0	0	12.95	0
		HPV LDVax
		T3						F244
	0	0	0	0	0	0		0	0	0	0	0
	6	5.35	5.7	5.25	6.4	6.1		6.8	6.3	6.5	6.6	6.35
	11	6.2	4.9	2.8	6.15	4.8		8.4	5.45	3.85	6.45	5.7
	14	4.7	3.9	0	5.15	2.95		7.75	4.6	0	5.75	4.95
	19	3.2	0	0	4.4	0		5.85	3.15	0	2.9	3.6
	26	0	0	0	2.5	0		3.8	0	0	0	2.85
	30	0	0	0	0	0		0	0	0	0	0
B
		Untreated PBS											LDVax T cells											LDVax T cells + HDVax CD25 negative mItgb1 cells
	0	0	0	0	0	0	0	0	0	0	0		0	0	0	0	0	0	0	0	0	0		0	0	0	0	0	0	0	0	0	0
	6	6	5.55	4.4	6.95	4.15	5.05	5.95	6.05	6.8	4.9		4.65	4.15	4.6	5	4.9	4.95	4.5	5.2	5.35	5.7		4.45	4.5	4.4	4.4	4.1	4.4	4.7	4.7	4.15	4.2
	10	9.1	10	10.1	8.4	10.75	9	9.35	7.8	8.15	10.5		3.9	0	0	2.8	3.2	3.1	3.2	3.95	4.7	3.8		7.05	7.35	6.85	5.85	6.85	4.95	4.75	6.9	5.1	4.9
	14	10.8	12.95	14.35	12	14.2	10.85	13.95	12.15	13	13.4		0	0	0	0	2.05	2.65	0	0	3	2.65		8.15	8.65	7.9	7.1	7.2	7.05	7.2	7.8	6.2	4.15
	18	15.35	16.65	17.65	15.15	16.65	14.85	17.6	13.8	14.35	18.15		0	0	0	0	1.9	1.1	0	0	0	0		10.75	10.9	11.5	8.85	10.25	9.1	11.65	12	7.85	2.55
	24												0	0	0	0	0	0	0	0	0	0		13.8	14.95	13.1	10.65	16.15	13.4	12.75	14.95	9.75	0
D
	PBS	HDVax	LDVax
	0	0	29.05
	0	0	24.73
	4.23	0	19.71
	6.5	0	17.73
	2.06	2.84	19.05
	3.36	1.96	22.3
E
	IFNg					TNFα					GMCSF					IL-10					IL-27					IL5					TGFβ1					TGFβ2					TGFβ3
PBS	524.57	601.33	0	0		0	0	0	0		177.71	201.01	121.71	132.77		224.94	189.5	143.99	192.31		24.61	26.45	28.04	28.47		142.45	133.01	6.38	25.47		378.11	263.16	165.3	113.58		82.55	62.96	61.54	41.14		6.01	4.63	0.37	1.1
LDVax	454.21	456.3	672.74	754.51		195.85	221.29	54.82	68.97		394.26	375.95	151.03	161.94		0	0	52.59	18.97		5.58	3.77	8.15	7.07		35.12	27.68	596.82	648.9		41.19	5.19	91.69	54.08		30.47	20.63	23.59	18.26		0	0	0	1.1
HDVax	417.13	387.81	305.11	425.74		0	0	8.97	110.15		283.25	277.58	145.02	175.94		193.65	178.25	213.26	193.48		9.06	8.73	11.55	14.02		824.95	833.75	127.1	137.97		174.88	130.34	150.15	86.75		48.37	24.66	28.22	10.92		3.41	3.76	7.53	6.51
F	as percent of CD8 T cells
	PBS	HDVax	LDVax
	11.6	17.8	41.9
	18.9	24.2	38.1
	16.9	27	24.3
	15.9	30.2	39.5
	9.99	17	30.5
G	x104
	PBS	HDVax	LDVax
	0.173719	0.463709	4.99705
	0.1265	0.66244	4.12848
	0.091104	0.412844	2.66697
	0.069462	0.666892	3.9405
	0.077379	0.54869	4.78111
