# Supplementary material for: Neoantigen-specific cytotoxic Tr1 CD4 T cells suppress cancer immunotherapy
Source: Nature. 2024 Jul 24;632(8023):182–91. doi: 10.1038/s41586-024-07752-y (PMC11291290; doi:10.1038/s41586-024-07752-y)
Supplement: Supplementary file 5 — Source Data Fig. 3 [file 41586_2024_7752_MOESM5_ESM.xlsx]

## Sheet: Fig. 1
Fi.g. 1e
	α-PD-1+ HDVax					α-PD-1+ LDVax					α-PD-1					No Tx
Days Post-Transplant	Mouse 1	Mouse 2	Mouse 3	Mouse 4		Mouse 1	Mouse 2	Mouse 3	Mouse 4		Mouse 1	Mouse 2	Mouse 3	Mouse 4		Mouse 1	Mouse 2	Mouse 3	Mouse 4
0	0	0	0	0		0	0	0	0		0	0	0	0		0	0	0	0
6	5.5	5.25	5.25	5		5.45	5.15	5.45	6.7		7.05	5.6	5.9	5.6		7.05	5.6	5.9	5.6
12	10.2	7.3	8.05	4.65		7.55	7	5.3	5.75		6.75	6.1	5.9	6.3		9.7	9.35	9.25	8.2
19	13.95	11.75	10.75	7.8		5.4	5.65	0	3.6		0	3.5	1.5	0		11.95	14.9	12.85	9.4
25	16.6	13.6	13	8.7		4.5	0	0	0		0	0	0	0		15.55	18.2	16.7	11.95
30		17.8	18.2	11.4		0	0	0	0		0	0	0	0
35						0	0	0	0		0	0	0	0
Days Post-Transplant	α-CTLA-4 + HDVax					α-CTLA-4 + LDVax					α-CTLA-4					No Tx
						0	0	0	0		0	0	0	0		0	0	0	0
0	0	0	0	0		0	0	0	0		0	0	0	0		0	0	0	0
6	5	4.5	5.6	4.8		5.1	5	5.3	6.2		6.8	5.7	5.8	5.7		7.05	5.6	5.9	5.6
12	6.55	7.6	4.5	5.95		6.75	6.55	6.6	6.95		6.95	5.6	4.55	5.75		9.7	9.35	9.25	8.2
19	3.4	4.5	2.5	4.6		3.2	5.1	6	5.7		6.3	5.3	4	3.9		11.95	14.9	12.85	9.4
25	2.9	0	0	4.2		0	0	4.2	4.9		4.3	5.2	3.2	2.9		15.55	18.2	16.7	11.95
30	0	0	0	0		0	0	0	0		0	0	0	0
35	0	0	0	0		0	0	0	0		0	0	0	0
Days Post-Transplant	α-4-IBB+ HDVax				α-4-IBB+ LDVax					α-4-IBB						No Tx
0	0	0	0	0		0	0	0	0		0	0	0	0		0	0	0	0
6	5.34	5.1	5.45	5.2		5.6	4.95	5.25	6.9		6.2	6.3	5.4	5.3		7.05	5.6	5.9	5.6
12	5.9	4.5	7.75	5.15		6.75	7.05	6.15	5.05		5.6	4.9	5	6.55		9.7	9.35	9.25	8.2
19	13.15	5.1	12	9.15		5	4.1	2.5	0		0	0	0	0		11.95	14.9	12.85	9.4
25	14.7	7.25	16.6	13.2		0	0	0	0		0	0	0	0		15.55	18.2	16.7	11.95
30	17.8	9.8		16.5		0	0	0	0		0	0	0	0
35
Fi.g. 1f
Days Post-Transplant	α-PD-1+ HDVax						α-PD-1+ LDVax						α-PD-1						No Tx
0	0	0	0	0	0		0	0	0	0	0		0	0	0	0	0		0	0	0	0	0
8	6.75	6.9	6.95	5.3	6.65		7.3	6.7	5.45	5.1	6.1		7	6.4	6.1	6.6	5.25		6.8	6.7	7	5.2	6
12	8	7.55	6.6	6.55	7.1		7.75	6.3	5.6	5.25	6.3		8.9	7.75	6.8	8.45	6.75		9.55	8.65	7.1	7.75	8.1
18	11	8.75	7.1	6.7	7.3		6.9	5.25	3.2	3.95	3.5		8.05	7.3	5.3	6.2	4.7		11.95	10.75	7.85	9.1	8.55
21	11.9	9.95	8.1	7.35	7.6		4.75	3.65	0	3.7	0		6.85	5.95	3.6	3.8	2.65		13.3	11.5	9.5	9.3	9.1
24	13.65	11.5	9.5	7.8	8.25		2.85	0	0	0	0		4.75	3.6	0	3.45	0		15.4	13.15	10.95	10.3	10
27	15.35	12.55	11.05	8.4	10.25		0	0	0	0	0		0	0	0	0	0			14.45	12.35	11.7	12.95
35													0	0	0	0	0
	α-CTLA-4+ HDVax						α-CTLA-4+ LDVax						α-CTLA-4						No Tx
0	0	0	0	0	0		0	0	0	0	0		0	0	0	0	0		0	0	0	0	0
8	5.65	6.7	5	5.5	5.9		7.55	6.4	6.7	6.25	5.3		6.8	6.55	5.3	4.95	6.15		6.8	6.7	7	5.2	6
12	9.3	8.3	6.7	7.45	7.1		9.25	9.85	7.6	6.75	5.6		7.3	7.1	6.2	6.75	7.8		9.55	8.65	7.1	7.75	8.1
18	5.85	3.95	4.25	4.15	3.85		4.3	3.55	3.45	2.6	0		6.15	6.25	4.85	6.3	7.55		11.95	10.75	7.85	9.1	8.55
21	4.8	2.15	3.25	0	0		3.2	0	2.6	0	0		4.25	5.7	2.65	4.4	5.4		13.3	11.5	9.5	9.3	9.1
24	2.75	0	0	0	0		0	0	0	0	0		0	3.7	0	2.2	3.6		15.4	13.15	10.95	10.3	10
27	0	0	0	0	0								0	0	0	0	0			14.45	12.35	11.7	12.95
35	0	0	0	0	0								0	0	0	0	0
	α4-1BB+ HDVax						α4-1BB+ LDVax						α4-1BB						No Tx
0	0	0	0	0	0		0	0	0	0	0		0	0	0	0	0		0	0	0	0	0
8	6.2	5.4	7.05	5.05	6.7		7.2	7.55	6.4	5.2	5.6		5.1	5.35	5.55	5.95	6.05		6.8	6.7	7	5.2	6
12	11.15	9.5	8.55	6.85	7.3		10.5	8.95	8.4	6.35	7.6		9.2	8.25	8	6.9	7		9.55	8.65	7.1	7.75	8.1
18	13.25	11.9	10.15	9.1	7.75		7.35	6.05	7.15	3.7	5.25		5.45	0	3.9	4	2.85		11.95	10.75	7.85	9.1	8.55
21	16.8	13.3	12	10	9.15		5.55	4.25	4.85	0	3		3	0	0	3.5	0		13.3	11.5	9.5	9.3	9.1
24		15.9	13.95	11.55	10.65		2.95	0	4.85	0	0		0	0	0	0	0		15.4	13.15	10.95	10.3	10
27							0	0	0	0	0									14.45	12.35	11.7	12.95
35							0	0	0	0	0
Fi.g. 1g	PBS						aPD-1						aPD-1 + LDVax						aPD-1 + HDVax
Days Post-Transplant	0	0	0	0	0		0	0	0	0	0		0	0	0	0	0		0	0	0	0	0
8	7	7.45	7.3	4.7	6.25		6.6	8.6	6.85	6.55	7.4		4.75	7.75	6.55	6	5.75		8.7	7.4	6.75	6.3	6.1
12	9.1	11.15	11.6	8.95	11.2		7.75	8.9	6.7	6.7	7.15		0	7.15	6.85	6.05	4.35		9.3	8.7	8.05	7.1	7.25
17	11.1	14.05	13.5	11.1	13.7		5.7	7.65	5.35	2.9	4.7		0	4.9	4.9	4.8	0		10.6	9.9	9.75	7.8	9.55
22	14.05	16.75	16.1	13	15.8		3.3	5.3	3.15	0	0		0	0	0	3	0		11.55	11.55	10.3	9	10.4
27	17.4		19	16.35			0	4.7	0	0	0		0	0	0	0	0		13.2	12.95	12.1	10.1	11.4
31							0	4.7	0	0	0		0	0	0	0	0		15.4	14.1	13.6	11.2	12.3
35

## Sheet: Fig. 2
Fig. 2 a
		T3 HDVax
		T3						F244
	Days Post-Transplant	Mouse 1	Mouse 2	Mouse 3	Mouse 4	Mouse 5		Mouse 1	Mouse 2	Mouse 3	Mouse 4	Mouse 5
	0	0	0	0	0	0		0	0	0	0	0
	6	5.5	6.15	5.75	4.9	5.75		6.1	6.25	5.9	5.9	6.35
	11	6.15	6.75	6.05	6.85	7.7		5.55	5.95	4.7	4.3	5.35
	14	7.3	8.5	7.9	9.8	9.1		5.1	6.85	3.8	3.2	4.4
	19	9.05	11.2	10.4	11.65	12.2		3.95	7.8	0	0	3.15
	26	10.95	13.15	12.1	12.8	14.6		0	9	0	0	0
		T3 LDVax
	0	0	0	0	0	0		0	0	0	0	0
	6	5.9	6.05	6.5	6.9	5.3		7.05	6.4	6.75	5.05	6
	11	6.4	6.9	7.25	8.1	5.85		6.4	5.7	6.6	3.85	5.65
	14	5.65	6.2	6.75	7.15	4.15		5.05	4.5	5.35	0	4.1
	19	3.75	4.55	5.45	5.85	0		3.65	0	4	0	0
	26	0	0	0	0	0		0	0	0	0	0
	30	0	0	0	0	0		0	0	0	0	0
		F244 HDVax
		T3						F244
	0	0	0	0	0	0		0	0	0	0	0
	6	6.05	6	5.6	6.65	5.1		5.9	6.35	6.2	5.75	6.05
	11	6.25	6.8	6.55	6.95	5.55		7.1	6.85	7	6.6	7.3
	14	5.2	5.15	5.45	5.65	0		8.7	5.8	8.65	7.9	8.3
	19	3.65	0	4.45	5	0		11.6	4.25	11	9.9	10.55
	26	0	0	0	0	0		13.9	3.15	12.65	11.7	12.15
	30
		F244 LDVax
		T3						F244
	0	0	0	0	0	0		0	0	0	0	0
	6	5.05	5.65	5.7	6.95	7.1		6.15	6.45	5.6	5	5.75
	11	7.2	5.35	5.75	7.95	6.25		4.65	6.65	5.95	5.6	6.1
	14	5.8	3.05	4.2	8.7	5.15		3.6	6.25	5.25	4.3	5.8
	19	3.2	0	0	9.85	3.95		0	5.2	3.65	3.05	4.7
	26	0	0	0	10.5	0		0	3	0	0	3.5
	30	0	0	0	11.15	0		0	0	0	0	0
		HPV HDVax
		T3						F244
	0	0	0	0	0	0		0	0	0	0	0
	6	5.7	6.2	5.05	6.15	6.55		6.4	6.2	5.7	7.1	5.8
	11	5.65	5.8	3.05	5.5	4.8		6.6	6.25	5.5	8.55	5.5
	14	4.8	5.15	0	3	0		3.85	3.75	4.4	9.4	4.15
	19	3.3	2.75	0	0	0		0	2.75	3.5	10.65	0
	26	0	0	0	0	0		0	0	0	11.55	0
	30	0	0	0	0	0		0	0	0	12.95	0
		HPV LDVax
		T3						F244
	0	0	0	0	0	0		0	0	0	0	0
	6	5.35	5.7	5.25	6.4	6.1		6.8	6.3	6.5	6.6	6.35
	11	6.2	4.9	2.8	6.15	4.8		8.4	5.45	3.85	6.45	5.7
	14	4.7	3.9	0	5.15	2.95		7.75	4.6	0	5.75	4.95
	19	3.2	0	0	4.4	0		5.85	3.15	0	2.9	3.6
	26	0	0	0	2.5	0		3.8	0	0	0	2.85
	30	0	0	0	0	0		0	0	0	0	0
Fi.2. b
		Untreated PBS											LDVax T cells											LDVax T cells + HDVax CD25 negative mItgb1 cells
	0	0	0	0	0	0	0	0	0	0	0		0	0	0	0	0	0	0	0	0	0		0	0	0	0	0	0	0	0	0	0
	6	6	5.55	4.4	6.95	4.15	5.05	5.95	6.05	6.8	4.9		4.65	4.15	4.6	5	4.9	4.95	4.5	5.2	5.35	5.7		4.45	4.5	4.4	4.4	4.1	4.4	4.7	4.7	4.15	4.2
	10	9.1	10	10.1	8.4	10.75	9	9.35	7.8	8.15	10.5		3.9	0	0	2.8	3.2	3.1	3.2	3.95	4.7	3.8		7.05	7.35	6.85	5.85	6.85	4.95	4.75	6.9	5.1	4.9
	14	10.8	12.95	14.35	12	14.2	10.85	13.95	12.15	13	13.4		0	0	0	0	2.05	2.65	0	0	3	2.65		8.15	8.65	7.9	7.1	7.2	7.05	7.2	7.8	6.2	4.15
	18	15.35	16.65	17.65	15.15	16.65	14.85	17.6	13.8	14.35	18.15		0	0	0	0	1.9	1.1	0	0	0	0		10.75	10.9	11.5	8.85	10.25	9.1	11.65	12	7.85	2.55
	24												0	0	0	0	0	0	0	0	0	0		13.8	14.95	13.1	10.65	16.15	13.4	12.75	14.95	9.75	0
Fi.2. D
	PBS	HDVax	LDVax
	0	0	29.05
	0	0	24.73
	4.23	0	19.71
	6.5	0	17.73
	2.06	2.84	19.05
	3.36	1.96	22.3
	IFNg					TNFα					GMCSF					IL-10					IL-27					IL5					TGFβ1					TGFβ2					TGFβ3
PBS	524.57	601.33	0	0		0	0	0	0		177.71	201.01	121.71	132.77		224.94	189.5	143.99	192.31		24.61	26.45	28.04	28.47		142.45	133.01	6.38	25.47		378.11	263.16	165.3	113.58		82.55	62.96	61.54	41.14		6.01	4.63	0.37	1.1
LDVax	454.21	456.3	672.74	754.51		195.85	221.29	54.82	68.97		394.26	375.95	151.03	161.94		0	0	52.59	18.97		5.58	3.77	8.15	7.07		35.12	27.68	596.82	648.9		41.19	5.19	91.69	54.08		30.47	20.63	23.59	18.26		0	0	0	1.1
HDVax	417.13	387.81	305.11	425.74		0	0	8.97	110.15		283.25	277.58	145.02	175.94		193.65	178.25	213.26	193.48		9.06	8.73	11.55	14.02		824.95	833.75	127.1	137.97		174.88	130.34	150.15	86.75		48.37	24.66	28.22	10.92		3.41	3.76	7.53	6.51
Fi.2. f	as percent of CD8 T cells				Fi.2. g	x104
	PBS	HDVax	LDVax			PBS	HDVax	LDVax
	11.6	17.8	41.9			0.173719	0.463709	4.99705
	18.9	24.2	38.1			0.1265	0.66244	4.12848
	16.9	27	24.3			0.091104	0.412844	2.66697
	15.9	30.2	39.5			0.069462	0.666892	3.9405
	9.99	17	30.5			0.077379	0.54869	4.78111

## Sheet: Fig. 3
Fig.3 c
	Days Post-Transplant	PBS						LDVax						LDVax + HDVax cells						LDVax + C3						LDVax + non C3						LDVax + Tregs
	0	0	0	0	0	0		0	0	0	0	0		0	0	0	0	0		0	0	0	0	0		0	0	0	0	0		0	0	0	0	0
	6	6.25	5.6	5.45	5.7	5.6		4.75	3.65	4.65	5.05	6.2		4.95	4.35	4.7	5.05	6.2		5.2	5	5.35	5.55	4.6		4.65	4.05	4.35	5	4.6		4.65	4.05	5.95	6	4.5
	10	10.1	10.15	10.25	8.65	7.6		7	3.45	2.8	3.8	4.3		7	6.45	5.95	6	7.5		7.75	6.9	6.65	6.1	6.3		6.45	3.3	3	3.1	4.1		6.45	3.3	7.6	7.2	5.2
	14	14.45	12.9	13.35	11.4	9.5		4.2	0	0	0	2.1		9.65	8.35	8.15	8.6	10.5		10.4	9.6	8.95	9.25	8.6		0	0	0	0	2.1		4.3	3.6	8.15	8.6	6.7
	19	17.95	16.1	15	14.3	16.3		0	0	0	0	0		11.9	9.4	11.05	10.65	12.5		13.35	12	12.45	13.8	12.4		0	0	0	0	0		2.1	1.9	11.05	10.65	8.7
	24							0	0	0	0	0		13.5	12.4	14.5	11.6	14.5		15.6	15.1	14.2	17.8	17.8		0	0	0	0	0		0	0	16.7	13.4	11.4
Fig.3 f
	Days Post-Transplant	PBS				LDVax
	0	0	0	0		0	0	0		LDVax + DN									HDVax + DP									HDVax + Lilrb4a									HDVax + Sema4a
	5	6	5.55	4.4		4.65	4.15	4.6		0	0	0	0	0	0	0	0		0	0	0	0	0	0	0	0		0	0	0	0	0	0	0	0		0	0	0	0	0	0	0	0
	9	9.1	10	10.1		3.9	0	0		4.9	5	4.9	4.95	4.5	5.2	5.35	5.7		4.45	4.5	4.4	4.4	4.1	4.4	4.7	4.7		4.75	5.4	4.4	4.9	4.05	4.7	4.4	4.8		4.9	5	4.9	4.95	4.5	5.2	5.35	5.7
	13	10.8	12.95	14.35		0	0	0		10.5	2.8	3.2	3.1	3.2	3.95	4.7	3.8		5.45	6.25	5.75	4.75	5.75	3.85	3.65	5.8		6.85	7.2	6.55	5.15	6.75	4.9	5.15	6.95		7.25	2.8	3.2	3.1	3.2	3.95	4.7	3.8
	19	15.35	16.65	17.65		0	0	0		6.15	0	2.05	2.65	0	0	3	2.65		5.85	6.35	5.6	4.8	4.9	4.75	4.9	5.5		7.55	7.15	7.95	6.8	7.4	7.85	9.7	8.8		8.55	0	2.05	2.65	0	0	3	2.65
	25					0	0	0		2.65	0	1.9	1.1	0	0	0	0		8.75	8.9	9.5	6.85	8.25	7.1	9.65	10		9.6	8.15	8.9	7.65	8.1	8.9	11.7	10.05		10.7	0	1.9	1.1	0	0	0	0
										0	0	0	0	0	0	0	0		10	11.15	9.3	6.85	12.35	9.6	8.95	11.15		11.95	10.3	10.85	9.15	9	10.2	12.7	9.3		0	0	0	0	0	0	0	0
Fig.3 g								Fig.3 h
	days								days
	6	8	9	10	12	16			6	8	9	10	12	16
		29.6		24.1	20.6	27.1				19.7		29.4	39.2	43.2
		29.1		25.1	34.1	49.8				22		26.3	30.1	44.1
		25.6		29.7	16.8	20.9				22.2		29.3	38.3	46.1
		28.8		30.7	26.6	33.8				23.8		29.9	40	49.6
		29.5		30.5	20.3	29.2				20		25.4	40.5	54.7
Fig.3 K
	Sade Feldman et al.
	Responder
	Min.	1st Qu.	Median	Mean	3rd Qu.	Max.
	0	0	0	0.01481	0.02222	0.04444
	Non-Responder
	Min.	1st Qu.	Median	Mean	3rd Qu.	Max.
	0.08108	0.1705	0.25607	0.23353	0.3186	0.32653
	Awad et al.
	DCB
	Min.	1st Qu.	Median	Mean	3rd Qu.	Max.
	0.01856	0.02044	0.02233	0.02673	0.03082	0.0393
	No DCB
	Min.	1st Qu.	Median	Mean	3rd Qu.	Max.
	0.02039	0.04099	0.06159	0.06159	0.08219	0.10279
