# Supplementary material for: Neoantigen-specific cytotoxic Tr1 CD4 T cells suppress cancer immunotherapy
Source: Nature. 2024 Jul 24;632(8023):182–91. doi: 10.1038/s41586-024-07752-y (PMC11291290; doi:10.1038/s41586-024-07752-y)
Supplement: Supplementary file 6 — Source Data Fig. 4 [file 41586_2024_7752_MOESM6_ESM.xlsx]

## Sheet: Fig.4
Fi.g. 4 a
	Days Post-Transplant		PBS				LDVax						HDVax cells + ISO CTRL									HDVax cells + α-Lilrb4a
	0		0	0	0		0	0	0	0	0		0	0	0	0	0	0	0	0		0	0	0	0	0
	5		6	5.55	4.4		4.65	4.15	4.6	4.15	4.6		4.75	5.4	4.4	4.9	4.05	4.7	4.4	4.8		3.2	3.2	4.1	4.2	4.5
	9		9.1	10	10.1		3.9	4.2	5.2	4.2	5.2		6.85	7.2	6.55	5.15	6.75	4.9	5.15	6.95		6.5	5.6	4.9	6.1	4.5
	13		10.8	12.95	14.35		0	0	0	0	0		7	5.6	7.95	8.9	7.4	7.85	9.7	5.4		5.3	0	3.1	4.1	3.2
	16		13	18.4	19.1		0	0	0	0	0		9.5	6.8	10.1	11.3	9.8	8.4	12.5	7.1		3.2	0	0	2.1	0
	20						0	0	0	0	0		12.3	10.5	14.6	15.6	13.2	10.1	18.7	9.9		0	0	0	0	0
	30						0	0	0	0	0
Fig. 4 b								HDVax+ aPD-1											HDVax+ aLILRB4
	Days Post-Transplant	PBS						0	0	0	0	0	0	0	0	0	0		0	0	0	0	0	0	0	0	0	0
	0	0	0	0	0	0		7.25	7.1	7.05	6.4	7.5	5.9	6.35	6.2	5.75	6.05		5.75	7.65	6.85	6.15	7.25	5.05	7.3	7.05	7.9	7.45
	8	7.46	8.4	6.55	8	8.55		7.9	8.1	7.5	8.15	8.6	8.25	7.9	9.85	10.5	10.65		3.75	5.9	4	5.15	6.6	4.5	6.4	6.3	7	6.8
	12	9.41	10.95	8.7	10.15	11.65		9.3	9.8	9.45	7.15	9.05	9.55	8.65	10.65	11.1	14.25		0	4.7	0	3.7	5.8	3.35	4.45	4.9	6.05	5.75
	20	11.7	13.3	10.1	12.75	14.6		12.6	12.35	11.3	3.65	11.55	13.6	10.9	13.1	14.25	17.05		0	4.7	0	0	4.05	0	3.4	2.8	3.95	4.3
	25	13.95	16.1	11.3	15.45	14.6													0	3.65	0	0	0	0	0	0	0	0
	30																		0	3.65	0	0	0	0	0	0	0	0
	35
Fig. 4 d
	PBS	LD	HD	HD+aLILRB4
	12.2	15	25.4	22.3
	7.03	5.54	28	12.7
	8.77	11	35.9	18.3
	15	9.6	27.4	15.2
	11.7	8.7	32.7	19.2
	PBS	LD	HD	HD+aLILRB4
	0.97156	1.71	6.68	2.525
	0.3306	0.924	9.752	3.23
	0.27208	1.0148	18.984	1.204
	1.15374	1.005	7.003	3.92
	0.50856	1.027	12.7464	2.555
Fig. 4 e
	Days Post-Transplant	PBS						LDVax						LDVax+ WT-C3									LDVax+ KO-C3
	0	0	0	0	0	0		0	0	0	0	0		0	0	0	0	0	0	0			0	0	0	0	0	0	0
	8	7.6	9.15	8.05	7.1	6.3		5.15	6.5	3.05	5.8	5.45		6.75	7.4	6.75	5.15	5.85	4	5.5			7.3	6.55	6.95	5	5.06	7.05	5.65
	15	12.5	16.1	15	9.65	8.75		3.85	4.3	0	4.7	2.65		10.3	8.2	7.8	6.25	7	2.65	6.3			8.65	4.3	5.25	2.7	0	5.2	7.8
	20	16.6	18.5	15	11.8	10.4		0	0	0	2.9	0		12.85	9.05	8.65	9.75	7.3	0	7.9			10.25	0	3.65	0	0	4.1	8.45
	25							0	0	0	0	0		16.75	11.4	9.8	11.85	10.8	0	9			11.45	0	0	0	0	0	9.15
	30							0	0	0	0	0											15.6	0	0	0	0	0	12.6
Fig. 4 g
	PBS	LDVax	HDVax+ISO	HDVax+aLILRB4
	1.8	6.09	0.82	5.91
	0.45	4.3	0.93	4.15
	0.56	3.47	2.63	2.82
	1.53	4.23	1.08	5.39
	0.98	5.36	0.3	5.59
Fig. 4 h
	Days Post-Transplant	PBS						HD						HD+ CD8-IL2						HD+WT-IL2 (25000)						IrrVax+CD8-IL2						IrrVax+WT-IL2
	0	0	0	0	0	0		0	0	0	0	0		0	0	0	0	0		0	0	0	0	0		0	0	0	0	0		0	0	0	0	0
	6	7.2	8.05	6.75	6.3	7		7.1	7.65	6.4	7.7	7.6		6.5	6.2	5.55	6.15	6.15		7.45	6.65	7.05	7.85	8.6		6.25	7.15	7.75	7.5	6.2		6.9	6.05	6.65	7.35	7.95
	8	8.8	10.2	9.65	7.8	8.8		7.25	7.9	7.45	8.7	7.9		5.6	6.35	5.85	6.55	6.75		8.4	8.8	8.25	8.25	8.7		7.1	7.35	9.15	8.85	6.75		7.1	6.7	5.9	8.85	7.55
	10	9.35	10.45	9.85	7.8	8.95		9.5	8.1	8.75	9.8	10.65		3.7	4.65	5.25	6	6.8		12.05	8.55	11	10.8	10.2		7.45	7.75	9.9	8.8	7.6		8.15	7.85	6.9	10.05	8.75
	12	10.3	11.95	11	9.05	9.8		12.4	9.2	11.4	10.1	12.7		0	2.25	2.7	6.2	7.3		14.7	9.75	12.75	11.65	13.45		9.9	3.2	8.7	8.25	7.3		9.3	8.5	5.3	11.15	11.3
	15	13.1	13.85	12.8	11.25	12.55		13.3	11.4	13.05	13.05	13.8		0	0	0	2.9	5.2		14.7	10.25	15.38	14.1	16.3		11.5	0	8.9	9.6	6.6		11.95	10	3.7	13.85	14
	20	15.5	16.35	15.7	14.15	15.05		13.3	15.6	13.05	14.2	13.8		0	0	0	0	5.7		14.7	14	17.6	17.5	16.3		13.6	0	9.4	11.45	8.35		13.65	10.4	0	16.35	17.45
Fig. 4 i
	PBS	HDVax	HDVax+CD8-IL-2	HDVax+WT-IL-2
	5.53	8.47	11.9	8.21
	3.99	7.85	21	5.28
	6.88	7.67	18.4	6.4
	5.42	6.01	16.9	7.39
Fig. 4 j	x104
	PBS	HDVax	HDVax+CD8-IL-2	HDVax+WT-IL-2
	4.294	7.361	36.324	19.834
	1.922	7.084	53.681	9.52
	4.765	5.752	32.887	8.584
	4.021	4.544	30.112	13.554
Fig. 4 k
	PBS	HDVax	HDVax+ WT-IL2	HDVax+ CD8-IL2
	0.979487	0.684062	0.820276	7.97508
	1.07527	1.43662	0.548673	7.45042
	1.02825	1.17318	0.916473	8.58065
	1.03468	0.99439	0.655098	8.99329
