# Supplementary material for: Neoantigen-specific cytotoxic Tr1 CD4 T cells suppress cancer immunotherapy
Source: Nature. 2024 Jul 24;632(8023):182–91. doi: 10.1038/s41586-024-07752-y (PMC11291290; doi:10.1038/s41586-024-07752-y)
Supplement: Supplementary file 7 — Source Data Fig. 5 [file 41586_2024_7752_MOESM7_ESM.xlsx]

## Sheet: Fig.5
Fig.5 a
	Days	MHCII-CD11c-				MHCII+CD11c-				cDC2				cDC1
	0	0	0	0		0	0	0		0	0			0	0
	0.25	2	7	2		10	23	34		1200	1200	1200		320	226	420
	1	4	5	4		17	2	3		1100	960	1000		94	116	53
	2	4	3	4		23	17	0		760	550	470		1	3	0
	4	4	5	4		6	3	0		72	46	58		0	0	0
	6	0	4	0		1	3	0		0	0	0		0	0	0
	8	0	4	0		1	3	0		0	0	0
Fig.5 b
		WT						antiLILRB4						GZMB KO						no cells
	nonTr1	9.65	7.92	8.88	9.08	5.27		5.85	7.06	8.55	4.89	6.99		6.39	7.17	6.76	6.45	4.89		11.9	10.9	9.63	7.48	8.3
	Tr1	18.2	30.5	24.7	27.1	15		19.2	18.2	11.5	13.8	13.1		12.9	6.47	7.14	8.57	8.83
Fig.5 d
	PBS	HDVax	LDVax	HDVax+ aLILRB4
	0.18	0.056	0.19	0.072
	0.14	0.041	0.14	0.12
	0.16	0.019	0.093	0.13
	0.17	0.037	0.12	0.092
	0.14	0.023	0.12	0.11
	x102
	PBS	HDVax	LDVax	HDVax+ aLILRB4
	19.7256	3.72967	20.16	7.00098
	14.3333	1.50019	18.8818	10.5231
	10.5569	0.40425	12.39	12.0619
	10.4317	2.65	9.95556	6.1
	8.6169	0.913856	12.1379	8.8
Fig.5 e
	PBS					HDVax
WT	44.1	37.9	36.8	40.4		69	69.9	73.6	71.3
DC2 KO	38.8	35.1	33.5	36.4		35.8	39.2	45.8	45.5
	x103
	PBS					HDVax
WT	147.959	223.6	359.925	225.898		514.727	541.67	464.6	589.558
DC2 KO	244.261	265.745	311.786	236.319		415.8	273.294	253.5	290.333
Fig.5 f
	PBS					HDVax
WT	0.17	0.24	0.15	0.17		0.028	0.028	0.029	0.019
DC2 KO	0.33	0.34	0.36	0.37		0.13	0.34	0.26	0.22
	x102
	PBS					HDVax
WT	41.2857	51.2	37.3881	52.4407		5.44727	6.23304	8.01765	4.76234
DC2 KO	59.7826	51.6182	68.1429	56.5165		43.55	54	79.7333	70.4
Fig.5 g		PBS
	Days Post-Transplant	WT									PBS (DC2 KO)
	0	0	0	0	0	0	0	0	0		0	0	0	0	0	0	0	0	0
	7	4.85	5.4	4.9	7.3	6.5	5.85	5.6	6.15		5.2	5.55	6	5.9	5.75	5.75	5	4.4	4.3
	10	9.4	6.85	8.65	8.65	8.25	7.8	6.25	7.05		9.05	8.15	7.5	7.9	4.75	7.5	7.15	6.65	3.45
	14	11.85	9	9.8	10.5	9.85	8.6	7.9	7.55		10.85	11.85	9.5	10.35	2.95	9.35	8.7	6.85	0
	18	13.7	10.6	12.65	12.6	12.35	10.05	9.45	8.6		13	12.6	10.95	8.15	0	9.9	9.5	6.85	0
	22	16.6	14.65	19	14.4	12.95	11.6	10.35	9.75		15.8	13.75	14.15	9.75	0	9.8	9.3	6.55	12.95
	26	16.6	14.65	19		15	13	14	11.8		15.8	13.75	14.15	14.2	0	11.4	10.4	4.2	13.2
	30
	33
		IrrVax
	Days Post-Transplant	WT										(DC2 KO)
	0	0	0	0	0	0	0	0	0	0		0	0	0	0	0
	7	4.8	6.55	5.35	5.8	5.8	6.3	5.7	6.45	5		5.9	5.9	6.4	6.1	5.75
	10	6.8	7.2	8.85	7.85	7.65	7.45	7.35	7.9	5.6		9.15	8.25	7.85	8.5	9.2
	14	7.45	6.2	9.05	7.95	9	9.1	9	8.7	3.1		12.3	11.7	11.6	8.15	11.85
	18	10.65	7.75	11.9	8.9	11.4	10.35	10.05	9.8	0		8.95	12.6	9.5	9.9	13.55
	22	14.85	8.1	14.95	11.5	13.4	11.6	12.2	10.65	0		8.05	12.75	10.9	11.5	15
	26	19.2	13.6	16.7	15.9		15.2	16.8	13.4	0		10.5	15.15	14.55	12.15
	30
	33
		HDVax
	Days Post-Transplant	WT										(DC2 KO)
	0	0	0	0	0	0	0	0	0	0		0	0	0	0	0	0	0	0
	7	6	6.05	4.9	5.75	5.8	6.8	5.35	7.2	6.25		6.2	5.9	5.85	6.6	5.55	6.25	5.35	5.8
	10	6.65	7.15	6.35	6.9	4.65	7.65	6.4	7.6	5.7		8	7.55	8.5	7.9	7.15	6.15	6.25	6.25
	14	8.35	9.25	8.75	8.25	1.85	9.6	7.9	9.1	4.65		9.25	8.8	8.65	8.9	9	3.7	4.75	7.5
	18	9.65	10.1	11.1	12.25	0	10.85	8.6	11.95	3.15		7.5	7	8.1	4.75	7.95	0	2.8	5.15
	22	12.4	14.5	13.35	17.4	0	12.05	10.5	14.65	0		2.1	4.9	6.7	0	9.55	0	0	2.95
	26	15.6	18.6	14.7		0	16	14		0		0	3.25	3.55	0	11.95	0	0	0
	30											0	0	2.1	0	14.05
	33											0	0	0	0	14.05
		LDVax
	Days Post-Transplant	WT											DC2 KO)
	0	0	0	0	0	0	0	0	0	0			0	0	0	0	0	0	0	0
	7	7.2	5.25	5.75	5.35	5.75	5.95	6.25	5.6	5.85			5.85	5.5	6.05	5.9	5.4	6.05	5.05	5.75
	10	6.8	6.8	6.85	7.5	6.35	7.25	7.4	6.6	7.35			8	6.95	7.35	8.7	8.15	5.85	6.05	6.05
	14	9.2	6.35	7.65	8.5	3.8	8.05	6.7	6.3	5.95			5.9	8.25	7.9	9.35	9.05	3.05	4.35	4
	18	6.9	7.75	7	6.45	0	8	5.85	3.35	4.8			4.4	6.15	6.65	8.4	7.8	0	2.8	1.7
	22	5.25	6.75	5.05	4.5	0	9.25	3.1	0	0			0	3.25	2.1	7.3	2.1	0	0	0
	26	3.2	4.75	2.2	0	0		0	0	0			0	0	0	4.2	0	0	0	0
	30	1.65	3.1	0	0								0	0	0	0	0
	33	0	0	0	0								0	0	0	0	0
Fig.5 h
		Days Post-Transplant	PBS						PBS (DC2 KO)
		0	0	0	0	0	0		0	0	0	0	0
		10	8.2	7.8	8	7.55	7.85		9.3	7	8.55	7.4	10.25
		16	11.35	11.7	12.7	13.1	13.85		10.2	10.4	11.5	9.9	13.4
		24	17	14.7	16.7	13.7	18		13.1	12.65	14.3	12.15	16.9
		28	17	14.7	16.7	13.7	18		15.35	15	14.85	15.3
		35
		40
		Days Post-Transplant	aPD-1(WT)						aPD-1 (DC2 KO)
		0	0	0	0	0	0		0	0	0	0	0	0
		10	7.65	8.15	7.85	7.8	7.85		8.85	6.75	8.7	7.5	7.2	8.9
		16	8.75	9.25	10.05	9.6	10.65		9.375	3.8	4.85	4.6	5.35	8.1
		24	12.85	11	11.95	11.1	13.75		12.95	0	0	0	3.8	5.4
		28	15.3	12.85	14.45	13.55	16.5		14	0	0	0	0	0
		35							14	0	0	0	0	0
		40							14	0	0	0	0	0
