# Supplementary material for: Neoantigen-specific cytotoxic Tr1 CD4 T cells suppress cancer immunotherapy
Source: Nature. 2024 Jul 24;632(8023):182–91. doi: 10.1038/s41586-024-07752-y (PMC11291290; doi:10.1038/s41586-024-07752-y)
Supplement: Supplementary file 8 — Source Data Extended Data Fig. 1 [file 41586_2024_7752_MOESM8_ESM.xlsx]

## Sheet: Extended Data Fig.1
	b
		PBS	HDVax+ISO	LDVax		PBS	HDVax	LDVax
		2.26806	21.1286	23.2591		5.46	13.8	10.5
		4.22148	9.99784	21.8833		8.55	8.6	11.4
		7.12203	15.6663	16.1036		6.91	10.6	16.1
		10.2995	12.9884	17.9529		9.02	12	15.8
		3.83385	7.67	22.8857		7.18	12.8	12.7
	d	TIL				Spleen
		PBS	HDVax	LDVax		PBS	HDVax	LDVax
		34.6	13.5	9.43		15.9	5.92	7.6
		15.9	15.7	4.11		15.2	5.75	6.46
		33	23.1	18		14.4	5.7	5.93
		22.2	14.5	15.5		18.8	7.54	9.53
		27.2	15.2	19.3		21.5	8.78	8.09
	e	TIL				Spleen
		PBS	HDVax	LDVax		PBS	HDVax	LDVax
		26.5	6.98	16.1		30.5	5.2	13.5
		37.5	4	10.8		25.5	3.57	17.3
		18.6	15.6	6.03		31.1	1.74	6.09
		29.2	14.2	8.68		32.7	0.98	9.66
		20	6.65	7.73		23.3	3.27	12
g
	PBS	HDVax	LDVax
	3.41	2.75	12.7
	13.4	2.02	13.3
	7.74	1.8	14.7
	1.99	0.72	17.1
	6.26	1.43	19.9
	3.85	0.66	17.1
i
	PBS	HDVax	LDVax
	5.26	4.38	18.1
	16.4	3.03	18.4
	12	3.3	20.4
	9.28	3.12	25.5
	13.1	4.39	27.4
	1.65	2.41	21
