# Supplementary material for: Neoantigen-specific cytotoxic Tr1 CD4 T cells suppress cancer immunotherapy
Source: Nature. 2024 Jul 24;632(8023):182–91. doi: 10.1038/s41586-024-07752-y (PMC11291290; doi:10.1038/s41586-024-07752-y)
Supplement: Supplementary file 9 — Source Data Extended Data Fig. 2 [file 41586_2024_7752_MOESM9_ESM.xlsx]

## Sheet: Extended Data Fig.2
b
		CD86				CD70				MHCII				CD40
		PBS	HD	LD		PBS	HD	LD		PBS	HD	LD		PBS	HD	LD
		2733	3044	3365		50.3	57.1	84		4593	7754	12605		1035	918	911
		2606	2660	3390		31	39.5	91.6		2763	6716	10797		1011	795	1147
		2841	2729	3593		68.6	47.4	100		7355	6308	13700		995	1069	1115
		3130	2719	3498		104	52.8	104		13661	7364	13331		1107	963	1038
		3642	2842	3472		82.2	63.4	96.5		10234	10043	13062		932	851	878
c
	x102				x103
	cDC1				cDC2
	PBS	HDVax	LDVax		PBS	HDVax	LDVax
	4.78224	1.83318	5.3751		79.8	63.846	67.306
	4.28904	2.48841	2.5662		72.156	51.786	53.6905
	6.9384	0.894216	3.78		60.912	40.327	66.008
	3.43728	1.90564	3.0592		53.056	30.344	63.9
	5.18154	1.26739	3.3417		68.493	60.663	75.852
D
	PD-1 Cd39 %				TIM3 LAG3 %				TIM3 LAG3 %				TOX x103				TCF-1 %
	PBS	HDVax	LDVax		PBS	HDVax+ISO	LDVax		PBS	HDVax+ISO	LDVax		PBS	HDVax	LDVax		PBS	HDVax	LDVax
	20.2	31.1	16.4		30.9	15.4	14.4		30.9	15.4	14.4		1261	704	483		45.3	7.89	11.3
	48.8	55	17.4		30.8	32.2	10.6		30.8	32.2	10.6		1344	2149	418		15.3	18.9	12.6
	35.1	58.9	14.8		34.9	44.9	15.9		34.9	44.9	15.9		1112	2147	384		14.3	13.2	10.8
	30.6	40.3	14.8		33.9	27.5	21		33.9	27.5	21		869	966	467		14.1	6.04	9.5
	51.7	69.5	24.6		41.3	38.2	25.8		41.3	38.2	25.8		1648	2262	804		12.4	8.46	20.4
h
	PBS	LDVax	HDVax
	6.41	37.8	1.74
	16.5	22	1.07
	2.23	40.7	3.27
	24.8	26.2	7.28
	25.7	22.8	7.06
	5.33	30.8	10.7
	11.5	10.7	2.36
	4.1	13	2.2
	14.6	12.9	2.17
