# Supplementary material for: Neoantigen-specific cytotoxic Tr1 CD4 T cells suppress cancer immunotherapy
Source: Nature. 2024 Jul 24;632(8023):182–91. doi: 10.1038/s41586-024-07752-y (PMC11291290; doi:10.1038/s41586-024-07752-y)
Supplement: Supplementary file 10 — Source Data Extended Data Fig. 3 [file 41586_2024_7752_MOESM10_ESM.xlsx]

## Sheet: Extended Data Fig.3
Fig.3 e
	PBS	HDVax	LDVax		PBS	HDVax	LDVax
	0.18	18.9	5.13		0.284229	110.4	13.161
	0.34	19.2	7.66		0.47047	95.55	12.7455
	0.12	16.6	7.84		0.137532	58.5	18.04
	8.97	23.9	1.7		5.22271	55.9063	7.38
	5.15	22.5	2.7		8.27726	53.555	12.8271
	5.49	18.3	2.93		4.01483	113.514	9.08163
	2.97	25	1.9		3.66336	68.3531	17.7904
Fig.3 f	PBS	HDVax	LDVax		PBS	HDVax	LDVax
	8.22	24.7	10.5		48.146	500	7.6288
	18	33.5	15.7		65.6084	782.6	30.324
	12.6	23.6	12.4		19.803	262	6.72
	5.78	28.6	17.12		15.408	403.2	12.198
	10.9	30.4	18.5		26.244	396	14.518
Fig.3 g
	PBS	HDVax	LDVax			PBS	HDVax	LDVax
	30.26	410.28	35.574			0.85	12	2.31
	134.3	406.8	130.398			3.16	24.3	6.18
	177.606	595.35	66.216			5.98	12.5	3.72
	65.487	271.25	117.025			2.63	15.6	7.55
Fig.3 h
	PBS	HDVax	LDVax			PBS	HDVax	LDVax
	4.12848	117.12	8.928			0.97	19.9	2.32
	13.818	103.68	22.86			0.56	23.8	6.22
	7.932	65.72	10.2			1.06	12.8	4.24
	10.22	86.4	8.8886			2.46	15.2	1.89
Fig.3 I
			PBS						LDVax						HDVax
		Tregs	64.6	76.8	66.1	37.5	68.3		45.1	35.1	10	28	20.7		45.1	37.2	49.2	47.7	52.3
		Cluster-3	9.14	18.7	28.4	7.79	11.2		17.5	18	11.7	13.8	14.9		35.5	25.4	32.1	32.8	30.4
		Cluster-3/5	5.32	12.5	10.4	2.76	7.86		15.7	17	3.65	9.69	9.06		22.3	13.4	20.1	20.9	21.7
Fig.3 J
	PBS	aPD-1	aCTLA	HDVax	HDVax+aPD-1	HDVax+aCTLA4
	0.79	2.19	0.29	3.78	5.54	1.75
	0.1	0.61	0.37	3.8	3.2	0.69
	0.16	0.72	0.5	5.46	5.75	1.9
	0.12	0.75	0.92	5.01	2.83	2.13
