# Supplementary material for: Neoantigen-specific cytotoxic Tr1 CD4 T cells suppress cancer immunotherapy
Source: Nature. 2024 Jul 24;632(8023):182–91. doi: 10.1038/s41586-024-07752-y (PMC11291290; doi:10.1038/s41586-024-07752-y)
Supplement: Supplementary file 11 — Source Data Extended Data Fig. 4 [file 41586_2024_7752_MOESM11_ESM.xlsx]

## Sheet: Extended Data Fig.4
d
	Days Post-Transplant	PBS							LDVax					LDVax+ HDvax Tetramer-C3						LDVax+ LDvax Tetramer-C3						LDVax+ HDvax polyclonal-C3						LDVax+ LDvax polyclonal-C3
	0	0	0	0	0	0		0	0	0	0	0		0	0	0	0	0		0	0	0	0	0		0	0	0	0	0		0	0	0	0	0
	7	6.95	8.35	9.5	5.85	4.7		5.3	5.4	4.05	6.9	4.7		6.45	7	6.95	4.55	4.95		5.05	6.35	4.95	7.2	5.45		7.15	6.3	4.9	3.15	7.65		6.15	6.5	3.2	7.4	7.8
	14	11.15	13.8	12.1	8.855	7.55		0	3.25	3.1	4.95	2.75		8.05	9.3	8.4	0	6.75		3.8	5.45	3.65	5.3	0		5.65	4.65	2.85	0	9.85		2.75	5.15	0	5.6	5.95
	19	15.5	16.9	14.45	11.8	9.9		0	0	0	3.35	0		11.25	10.9	9.55	0	8.2		0	3.75	2.7	3.9	0		3.85	3.45	0	0	12.05		0	2.65	0	4	0
	25							0	0	0	0	0		13.7	12.05	10.6	0	9.4		0	0	0	0	0		0	0	0	0	7.8		0	0	0	0	0
	30							0	0	0	0	0								0	0	0	0	0		0	0	0	0	10.3		0	0	0	0	0
e	Lilrb4+Sema4-
		PBS						HDVax						LDVax
	Cluster 3	33.7	23.4	22.6	25.4	36.5		44.9	47.9	41.5	49.7	55.4		29	26.5	27.9	32.8	30.1
	non-Cluster 3	16	12.7	12.1	12.8	12.9		3.36	13.1	11.9	11.6	17.6		5.72	4.64	9.23	8.72	8.18
f	Lilrb4+Sema4+
		PBS						HDVax						LDVax
	Cluster 3	7.25	3.9	4.92	6.07	13.3		21.6	24.8	18.5	17.8	23.3		10.9	9.58	18.7	15.5	18.4
	non-Cluster 3	1.13	1.89	2.44	2.3	3.08		0.95	3.64	3.36	1.86	2.28			1.93	2.21	1.66	1.35
	Sema4+
g		PBS						HDVax						LDVax
	Cluster 3	8.55	9.09	11.2	10.3	10.7		11.1	11.1	10.8	7.97	11.4		11.4	15.2	14.1	16.4	18.3
	non-Cluster 3	12	12.3	13.4	12.5	11.9		11.2	11.6	8.64	10	12.3		11	9.02	10.5	10.9	10.6
