# Supplementary material for: Neoantigen-specific cytotoxic Tr1 CD4 T cells suppress cancer immunotherapy
Source: Nature. 2024 Jul 24;632(8023):182–91. doi: 10.1038/s41586-024-07752-y (PMC11291290; doi:10.1038/s41586-024-07752-y)
Supplement: Supplementary file 12 — Source Data Extended Data Fig. 5 [file 41586_2024_7752_MOESM12_ESM.xlsx]

## Sheet: Extended Data Fig.5
d	PBS			HDVax
	Tregs	Tr1		Tregs	Tr1
	37	6.18		7.48	2.7
	15.4	3.45		16.8	2.78
	29.9	0.97		15	2.88
	23.6	1.99		17.5	2.29
e	spleen
		PBS						HDVax						LDVax
	cluster-3	1.57	3.17	0	0	1.08		67.6	52.1	68.9	64.3	64.3		8.7	4.57	6.55	5.21	3.82
	non-cluster-3	1.42	0	0	0	0		21.4	9.56	21.2	17.5	17.8		0	1.66	0	0	4.23
	TILs
		PBS						HDVax						LDVax
	cluster-3	13.6	6.05	16.7	10.1	11.1		10.3	13.6	10.2	9.59	10.6		13.8	9.08	18.3	10.6	14.5
	non-cluster-3	7.24	3.06	6.92	6.11	4.75		1.21	6.52	2.93	6.88	6.58		3.58	2.56	5.88	2.31	7.06
f	TGFB1						TGFB2					TGFB3
		Tregs	Non-C3/C5	LILRB4POS_C3	LILRB4NEG_C3		Tregs	Non-C3/C5	LILRB4POS_C3	LILRB4NEG_C3		Tregs	Non-C3/C5	LILRB4POS_C3	LILRB4NEG_C3
		86.15	433.55	108.75	0		21.92	171.38	8.97	0		0.14	3.83	0.61	0
		229.15	390.27	95.83	0		73.76	134.27	1.32	0		0	0	0	14.47
			111.88	99.75	0			0	11.32	0			0	0	0
g
		IL-10			IL-5			IL-27			IL-4			IFNg			GMCSF			TNFa			IL2
	Tregs	2278.12	2523.91		2.42	2.12		3.27	2.54		48.59	50.58		1707.65	1648.96		96.78	102.45		82.59	86.3		9.72	9.99
	LILRB4POS_C3	5445.28	6006.69	4778.72	5.3	2.2	5.09	8.23	8.13	8.23	238.4	239.31	252.15	1202.41	1181.24	1699.41	732.3	800.95	698.93	240.9	262.15	222.96	11.91	12.35	13.39
	LILRB4NEG_C3	2207.81	1519.17	1708.51	1.9	4.26	1.32	2.88	2.49	2.29	11.85	10.23	8.7	1937.21	1720.29	1489.1	29.85	34.42	29.7	74.5	61.65	62.22	5.66	5.66	4.47
	Non-C3/C5	1671.24	1550.89	1734.37	22.82	17.25	12.79	12.3	14.27	13.27	340.39	373.49	271.6	1435.93	1376.12	1321.53	7999.61	9104.13	7841.56	627.98	656.62	647.3	34.49	40.54	31.94
h	Days Post-Transplant	PBS						anti-IL-10						Irrvax+antiil-10						irrVax						HDVax+anti-il-10
	0	0	0	0	0	0	0	0	0	0	0	0		0	0	0	0	0	0	0	0	0	0	0		0	0	0	0	0	0
	8	6	5.55	4.4	5	4.9		6.9	5.4	4.55	5.15	5.5		4.9	5	4.9	4.95	4.5		7.95	6.35	5.25	5.75	5.9		4.45	4.5	4.4	4.4	4.1
	13	9.01	9.85	10.05	5.35	6.25		8.5	5.35	6.2	3.65	0		10.5	2.8	3.2	3.1	3.2		8.2	6.75	6.1	6.65	8.25		5.45	6.25	5.75	4.75	5.75
	19	10.4	12.85	11.45	7.55	8.75		10.8	12.7	9.45	0	0		6.15	0	2.05	2.65	0		10.61	9.95	11.8	8.15	10.8		6.95	8.65	7.1	7.65	8.75
	25	15.25		16.6	12	14.55		15.75	18.7	14.05	0	0		2.65	0	1.9	1.1	0		13.85	12.1	15.4	10.55	13		11.05	10.75	11.4	13.15	14
	30													0	0	0	0	0
	40													0	0	0	0	0
i
	Days Post-Transplant	PBS											HDVax											HDVax+aIL10R											IrrHDVax+aIL10R
	0	0	0	0	0	0	0	0					0	0	0	0	0	0	0					0	0	0	0	0							0	0	0	0	0	0	0
	5	4.95	5.9	4.8	5.1	5.25	5.8	5.2	5.8	5.95	5.85		5.5	5.8	5.6	5.35	5.9	6.2	6.45	5.5	6	6.6		5.45	5.5	5.9	6.55	6.35	5.7	5.35	6.55	6.95	5.45		5.65	6	5.9	6.2	6.45	6	6.1	5.85	6.25	5.45
	7	5.65	6.15	5.65	6	5.8	6.3	5.5	6.35	6.3	6.15		5.7	5.95	5.8	5.6	6.3	6.85	7.5	8.8	6.35	7.55		6.5	6.85	6.75	7	8.45	6.8	5.8	8.05	7.75	6.4		7.05	7.3	8.35	6.15	6.7	7.4	7.55	6.75	7.85	7.05
	10	6.85	8.75	7.25	6.3	7	7.7	6.7	7.95	7.35	7.1		8.05	8.2	7.45	7.6	6.75	8.8	8.15	9.25	7.85	7.9		6.85	7.45	7.25	7.6	10.5	7.4	6.25	8.8	9.05	7.2		8.7	8	8.95	6.45	6.9	7.65	7.9	7	8.05	7.3
	14	8.6	11.3	10.2	7.3	9	9.45	8.25	10.75	7.95	7.4		8.75	9.15	8.4	8.25	7	9.65	9.45	10.8	8.65	8.25		8.75	11.35	8.5	8.05	13.95	10.95	8.9	12.15	13.5	9.9		11.9	10.35	9.35	6.85	7.35	8.15	8.4	7.55	8.7	7.95
	22	13.85	15	14.85	9.55	12.3	11.8	11.8	16.2	10.1	13		11	12.3	9.4	13.2	10.35	13.9	10.85	12.35	9.2	9.2		10.05	12.85	9.55	9.15	17.25	13.2	10.85	15.35	15.8	11.85		14.5	11.2	9.35	4.2	5.35	6.45	8.35	4.95	8.7	9.45
	26	16.2	18	17.55	12	16.4	15.25	13.8		13.05	15.2		12.95	16	12.2	16.8	13.05	15	12.35	15.05	11.35	10.3		12	15.85	10.9	11.4		15.15	12.75			13.5		17	13.15	10.85	0	3.2	4.65	9.2	2.6	10	11.35
	28
	30
