# Supplementary material for: Neoantigen-specific cytotoxic Tr1 CD4 T cells suppress cancer immunotherapy
Source: Nature. 2024 Jul 24;632(8023):182–91. doi: 10.1038/s41586-024-07752-y (PMC11291290; doi:10.1038/s41586-024-07752-y)
Supplement: Supplementary file 13 — Source Data Extended Data Fig. 6 [file 41586_2024_7752_MOESM13_ESM.xlsx]

## Sheet: Extended Data Fig.6
a
	Days Post-Transplant	PBS						LDVax						LDVax+ WT-C3								LDVax+ LILRB4 KO-C3
	0	0	0	0	0	0		0	0	0	0	0		0	0	0	0	0	0	0		0	0	0	0	0	0	0
	8	5.8	5.75	5.75	5.75	4.95		5.4	5.855	3.8	3.35	5.7		5.3	5.5	7.25	6.15	6.6	4.95	5.45		7.75	7	6.95	4.9	6.75	6.35	5.3
	15	8.8	11.6	8.8	9.1	8.3		2.75	3.5	2.75	0	0		9.25	8.1	8.95	7	6.85	7.9	4.25		7	5.85	6.35	0	4.65	4.65	3.1
	20	9.7	12.8	9.65	10.25	9.4		0	0	0	0	0		12.45	10	12.2	11.1	7.65	8.55	0		5.65	3.75	3.95	0	0	3.55	0
	25	17.35	19	17.85	14.4	12.95		0	0	0	0	0		15.65	13.2	13.35	14.3	10.1	9.8	0		3.5	0	0	0	0	2.6	0
	29
b
	Days Post-Transplant	PBS											HDVax+ ISO											HDVax+ aLILRB4
	0	0	0	0	0	0							0	0	0	0	0	0	0	0	0	0		0	0	0	0	0	0	0	0	0	0
	6	5.5	6.15	6.45	5.15	6.2	6.95	5.35	6.95	7.45	7.15		5.85	6.1	7.15	5.1	3.65	6.85	6.2	6.1	4.1	4.65		5.65	7.85	6.4	4.6	5.3	7.45	5.95	5.55	4.65	7.35
	12	8.4	9.95	8.1	6.75	9.45	8.45	7.1	7.3	7	7.45		8.3	9.55	9.15	7.25	2.95	8.45	7.3	7.8	2.6	7.45		4.45	6.95	5.3	0	3.5	9.2	4.65	0	0	9.5
	18	10.3	11.5	10.85	10.4	12	10.65	10.05	10.15	9.9	10		9.45	10.6	9.75	8.65	0	11.6	9.1	10	0	9.15		0	5.65	5.3	0	0	11.2	3.8	0	0	11.6
	25	14.7	14.8	13.65	13.85	12.9	12.1	12.35	11.6	12.65	10.85		12.2	13.65	12	11.3	0	14.35	11.7	11.85	0	10.85		0	3.8	0	0	0	13.3	0	0	0	14
	30												15.8	17.6	14.5	13.75	0	15.75	12.9	12.85	0	12.75		0	2.4	0	0	0	13.3	0	0	0	14
c
	Days Post-Transplant	PBS											HDVax											HDVax+ aLILRB4
	0	0	0	0	0	0							0	0	0	0	0							0	0	0	0	0
	10	9.65	10.25	8.25	6.35	8.4	6	7.3	6.65	5.95	9.1		7.15	9.05	8.75	7.35	7.65	8.25	9.05	7	8.05	9.4		7.55	8.15	7.4	8.25	8.95	8.05	6.05	7.15	6.8	8
	16	11.05	12.35	9.25	9.05	10.5	9.15	10.95	10.75	8.3	13.05		9.8	10.9	11.65	6.8	6.3	10.95	7	8.5	10.35	11.15		7.35	5.9	5.05	4.6	10.85	5.85	4.1	6.9	4.75	9
	22	13.6	13.5	10.75	11.45	12.4	11.1	12.5	11.8	9.5	14.8		10.85	11.65	13.2	9	3.85	13.15	7.8	9.4	11.85	13.4		5.3	4.1	3.7	4.7	11.65	4.95	0	4.95	0	10.95
	28	16.2	16.2	13.15	14.15	13.9	12.8	13.8	13.75	10.15	17.15		11.85	13.65	15	10.15	0	13.85	8.45	11	13.15	15.65		3.65	3.7	0	0	13.3	3.65	0	0	0	12.35
	35												13.35			12	0	15.85	8.7	12.85	13.4	16.4		0	0	0	0	13.3	0	0	0	0	12.3
	40
d
	HDVax	HDVax+ISO	HDVax+aLILRB4
	40.6	44.5	48.1
	47.6	38.8	41.7
	43.5	38.4	44.9
	40.9	45.4	45.6
	40.6	46.1	48.4
e							X102
	PBS	LD	HD	HD+aLILRB4			PBS	LD	HD	HD+aLILRB4
	1.9	1.44	6.06	1.69			46.816	41.625	94.536	18.72
	1.22	1.11	4.37	2.88			46.618	59.43	171.36	41.86
	1.27	0.7	3.6	2.58			45.954	51.584	114.39	12.463
f						X103
	WT	WT (HDVax	KO	KO (HDVax		WT	WT (HDVax	KO	KO (HDVax
	0.2	2.03	0.32	0.68		0.30992	12.39	0.78064	1.65456
	0.16	2.2	1.53	0.61		0.61254	23.625	2.5774	1.5386
	0.11	3.7	1.55	0.61		0.33069	11.229	4.235	1.16415
	0.19	1.9	1.41	0.73		0.21279	6.132	3.48	2.31976
g
	PBS	HDVax+ISO	HDVax+aLILRB4
	6.12	6.64	27.7
	2.21	9.38	26.3
	2.07	9.28	14.4
	6.78	8.04	15.5
	3.42	4.04	12.1
h
	PBS	HDVax+ISO	HDVax+aLILRB4
	8.69	1.86	31.5
	3.7	4.06	28.8
	3.16	5.46	18.7
	7.7	6.93	15.5
	4.89	5.75	20.5
i
	0.76	2.7	1.14	1.62
	0.85	1.66	0.9	2.11
	0.95	2.42	1.16	1.5
j
	PBS	LD	HD	HD+aLILRB4
	10.7	19.4	2.69	5.69
	14.9	41.4	2.08	18.4
	14	24.4	2.4	18.4
