# Supplementary material for: Neoantigen-specific cytotoxic Tr1 CD4 T cells suppress cancer immunotherapy
Source: Nature. 2024 Jul 24;632(8023):182–91. doi: 10.1038/s41586-024-07752-y (PMC11291290; doi:10.1038/s41586-024-07752-y)
Supplement: Supplementary file 14 — Source Data Extended Data Fig. 7 [file 41586_2024_7752_MOESM14_ESM.xlsx]

## Sheet: Extended Data Fig.7
a
	PBS	HDVax+ISO	HDVax+aLILRB4
	11.8209	20.125	92.4
	6.66265	30	105
	31.5	26.0357	157.5
	26.893	45.4333	64.4
	5.77561	45.625	162
b					c
	PBS	HDVax+ISO	HDVax+aLILRB4			PBS	LD	HD	HD+aLILRB4
	1.55	20.7	26.2			2.23	1.22	0.84	4.92
	1.1	11.7	40.4			2.97	3.13	0.77	2.21
	1.59	3.89	23.7			2.76	3.11	0.96	5.2
	3.56	1.24	19.9
	0.96	0.81	11.3
d	PD-1CD39 %					PD-1 MFI
	PBS	HDVax+ISO	HDVax+aLILRB4			PBS	HDVax+ISO	HDVax+aLILRB4
	54.9	52.4	28.2			2763	2327	1102
	40.9	26.3	29.4			2673	1264	1143
	36.4	68.7	16.4			2091	3830	822
	64.3	60	13.5			2876	3030	954
	53.3	40.1	16.5			2403	2283	642
	LAG-3TIM-3 %
	PBS	HDVax+ISO	HDVax+aLILRB4			LAG-3 MFI
	34.7	31.4	46.8			PBS	HDVax+ISO	HDVax+aLILRB4
	38.3	12.9	36.7			691	694	1374
	34	50.6	23.3			858	329	899
	46	39	25.2			822	979	493
	42.2	29	6.79			839	752	461
						856	540	166
	TIM-3 MFI
	PBS	HDVax+ISO	HDVax+aLILRB4			CD39 MFI
	2870	2333	3346			PBS	HDVax+ISO	HDVax+aLILRB4
	2884	1149	2834			1727	1715	1258
	2629	2802	2188			1071	1019	1295
	3051	2400	2346			1239	1822	827
	2871	1717	1551			1690	1806	500
						1656	1131	1225
e	PD-1 CD39					CD39 MFI
	PBS	LD	HD	HD+aLILRB4		PBS	LD	HD	HD+aLILRB4
	66.9	56.6	73.8	46.4		2396	1572	2581	1525
	75	47.8	68	54.6		2976	1546	2014	1547
	70	49.2	71	50.5		2970	1605	2222	1478
						LAG-3 MFI
	PD-1 CD39					PBS	LD	HD	HD+aLILRB4
	PBS	LD	HD	HD+aLILRB4		158	88.7	106	44.1
	14.7	13.8	19.6	9.47		123	85.3	131	77.3
	18	5.81	13.6	8.7		132	85.5	116	63.4
	25.9	7.9	16.9	3.13
						TIM3 MFI
	PD-1 MFI					PBS	LD	HD	HD+aLILRB4
	PBS	LD	HD	HD+aLILRB4		427	168	334	135
	3033	1505	3266	2129		327	173	346	183
	3377	1565	3189	1502		305	197	314	174
	3346	1691	2801	1821
