# Supplementary material for: Neoantigen-specific cytotoxic Tr1 CD4 T cells suppress cancer immunotherapy
Source: Nature. 2024 Jul 24;632(8023):182–91. doi: 10.1038/s41586-024-07752-y (PMC11291290; doi:10.1038/s41586-024-07752-y)
Supplement: Supplementary file 15 — Source Data Extended Data Fig. 8 [file 41586_2024_7752_MOESM15_ESM.xlsx]

## Sheet: Extended Data Fig.8
a
	Days Post-Transplant	PBS											HDVax											HDVax+ WT IL2											HDVax+ CD8-IL2
	0	0	0	0	0	0	0	0	0	0	0		0	0	0	0	0	0	0	0	0	0		0	0	0	0	0	0	0	0	0	0		0	0	0	0	0	0	0	0	0	0
	10	7.9	8.9	7.9	8.7	8.8	8.3	8.5	6.2	8.65	7.1		6.35	8.1	7.45	7.7	8.55	10.65	8.85	8.1	8.5	9.25		5.9	6.55	3.9	7.9	9.25	7.5	7.75	8.9	10.1	7.45		6.75	7.7	5.25	7	4	9.5	8.8	7.75	7.25	4.7
	15	11.4	9.95	11.25	10.6	10.3	8.9	11.45	10.15	12	9.8		7.95	9.4	9.15	9.3	9.8	11.95	9.45	8.5	10.3	11.1		3.4	4.15	0	9.65	11.1	9.05	9.2	10.55	13.85	8.7		5.85	5.75	2.89	4.4	0	10.8	10.95	5.85	6	0
	20	13.7	14.95	12.75	16.1	12.8	10.45	13.55	13	13.8	12		6.45	10	10.65	10.9	11.25	12.9	10.7	9.15	11.65	12.35		0	3.05	0	10.65	12.35	11.6	11.1	11.35		10		3.25	0	0	0	0	12.55	13.65	2.25	2.85	0
	25			15		15.55	13.85	13.65	15.85	16.15	13.8		0	11.05	12.25	12.95	13.6		12.65	11.6	12.75	14.6		0	0	0	13.4	14.15	13.8	12.6	12.3		11.3		0	0	0	0	0			0	0	0
	30
B
	Days Post-Transplant	PBS						HDVax						HDVax+ WT-IL2						HDVax+ CD8-IL2
	0	0	0	0	0	0		0	0	0	0	0		0	0	0	0	0		0	0	0	0	0
	8	7	7.15	6.75	7.8	5.15		7.05	7.1	6.65	7.85	5.75		6.05	4.15	7.9	7.25	9		6.85	7.15	6.75	7.25	5.3
	12	9.85	8.55	9.25	9.65	6.65		8.3	6.75	7.9	8.15	6.6		7.55	2.65	8.65	9.55	11.15		3.5	4.25	4.8	5.55	0
	16	12.5	10	10.55	11.95	9.15		11.35	9	9.5	10.2	7.65		9.75	0	10.35	11.3	14.15		0	0	2.95	3.9	0
	22	15.15	12	12.6	13.95	11.95		13.25	9.85	11.55	10.85	8.9		11.9	0	12.3	13.75			0	0	0	0	0
	28							16.1	11.4	15.15	13.6	10.5		15.8	0		14.6			0	0	0	0	0
	35
D		mPex14 %				mPex14 numbers					Tr1 like cells numbers					ratio
	PBS	HDVax	HDVax+WT IL2	HDVax+CD8-IL2		PBS	HDVax	HDVax+WT IL2	HDVax+CD8-IL2		PBS	HDVax	HDVax+WT IL2	HDVax+CD8-IL2		PBS	HDVax	HDVax+WT IL2	HDVax+CD8-IL2
	2.39	6.5	13.4	33.9		10.367	19.709	21.253	59.405		19	37	97	7		0.545632	0.532676	0.219103	8.48643
	0.99	13.4	13	43.2		9.583	14.764	20.224	85.41		2	218	72	11		4.7915	0.067725	0.280889	7.76455
	1.22	6.74	13.3	29.5		16.139	19.635	12.832	80.282		5	69	49	18		3.2278	0.284565	0.261878	4.46011
	1.17	7.65	12.8	35.9		18.74	28.654	10.23	81.095		10	51	36	18		1.874	0.561843	0.284167	4.50528
	1.52	8.89	13.3	31.5		11.653	22.674	14.573	85.699		11	128	44	4		1.05936	0.177141	0.331205	21.4247
