# Supplementary material for: Neoantigen-specific cytotoxic Tr1 CD4 T cells suppress cancer immunotherapy
Source: Nature. 2024 Jul 24;632(8023):182–91. doi: 10.1038/s41586-024-07752-y (PMC11291290; doi:10.1038/s41586-024-07752-y)
Supplement: Supplementary file 16 — Source Data Extended Data Fig. 9 [file 41586_2024_7752_MOESM16_ESM.xlsx]

## Sheet: Extended Data Fig.9
a
			cDC2		cDC1
	HDVax		677	670	135	36
	LDVax		24	24	19	19
b
			LDVax					HDVax
	1000		0.1	0.2	0.027	0.049	0.012	1.283	1.982	2.363	2.233
	3000		0.04	0.003	0.026	0.024	0.014	1.377	1.257	0.821	0.769
	10000		0.003	0.002	0.049	0.012	0.026	0.753	0.388	0.187	0.189
	15000		0.003	0.02	0.006	0.018	0.029	0.094	0.003	0.077	0.057
c
	Ig(H+L)	IgM	IgG1	IgG2c	IgG3	IgA
	2.134	0.266	2.223	0.005	0.154	0.0003
	2.138	0.28	2.289	0.005	0.152	0.004
	2.027	0.297	2.317	0.003	0.146	0.003
D
	GZMB+	GZMb-	CD200 LILRB4-	Tregs
	51.5	6.11	0.61	6.94
	62.3	7.11	0.82	10.6
	48.3	8.09	0.78	9.12
	60.2	8.44	0.67	8.08
	51.8	6.7	0.37	5.68
E
	DC only	+ LDVax	+Tregs	+ HDVax	+ Lilrb+	+ Lilrb-		DC only	+ LDVax	+Tregs	+ HDVax	+ Lilrb+	+ Lilrb-
	2.36	2.32	12.8	36.5	26.7	12.4		0.4	0.4	0.41	1.57	1.58	0.66
	2.28	1.24	13.4	25	34.4	16.2		0.37	0.37	0.65	1.34	1.66	0.63
	1.74	2.53	9.65	32.6	31.6	12.1		0.36	0.36	0.89	0.92	1.03	0.33
	1.41	1.52	12.9	37.5	35.4	8.59		0.3	0.3	0.72	1.36	1.55	0.56
F
		WT						antiLILRB4						GZMB KO						no cells
	LILRB4-	3.52	2.98	4.46	3.85	3.3		2.7	3.6	2.18	1.63	1.74		2.5	2.85	4.33	1.92	1.88		1.69	1.25	1.22	1.3	1.04
	LILRB4+	4.4	11.8	11.7	9.68	5.16		3.69	2.22	2.35	1.79	2.21		4.8	5	4.24	2.88	3.29
G						x102
	PBS	LD	HD	HD+aLILRB4		PBS	LD	HD	HD+aLILRB4
	2.28	2.27	1.54	2.4		43.6174	196.733	51.5308	1044
	2.4	3.66	1.41	2.59		59.8621	512.4	33.4875	188.207
	2.96	1.59	1.26	2.16		76.96	130.006	33.75	886.737
	2.36	1.77	1.28	1.96		66.6505	1433.7	40.2489	849.333
	2.71	2.72	1.04	2.12		101.995	843.2	23.4473	128.26
H	%					numbers
	WT	WT (HDVax	KO	KO (HDVax		WT	WT (HDVax	KO	KO (HDVax
	1.54	0.5	1.14	1		21.9336	17.4965	26.9866	36.75
	1.5	0.4	1.14	0.89		35.5929	19.7727	36.7208	26
	1.43	0.43	1.27	0.96		35.8975	15.0436	33.3699	32.9451
	1.4	0.44	1.29	1.08		38.7704	13.8828	27.2661	29.5044
I
	PBS	aPD-1	aCTLA	HDVax	HDVax+aPD-1	HDVax+aCTLA4
	3.27	2.8	3.84	0.75	1.45	3.28
	4.94	4.09	2.99	0.43	1.48	4.11
	3.33	4.04	3.37	0.55	0.81	3.11
	3.58	3.49	3.85	0.62	1.15	1.98
J
	PBS (WT)	HDVax (WT)	PBS (GZMb KO)	HDVax (GZMb KO)
	0.79	0.2	0.61	0.66
	0.9	0.22	0.61	0.48
	0.69	0.17	0.37	0.72
