# Supplementary material for: Neoantigen-specific cytotoxic Tr1 CD4 T cells suppress cancer immunotherapy
Source: Nature. 2024 Jul 24;632(8023):182–91. doi: 10.1038/s41586-024-07752-y (PMC11291290; doi:10.1038/s41586-024-07752-y)
Supplement: Supplementary file 17 — Source Data Extended Data Fig. 10 [file 41586_2024_7752_MOESM17_ESM.xlsx]

## Sheet: Extended Data Fig.10
B
	WT	DC1 KO	DC2 KO
	27	24.4	13.9
	21.8	19.6	11.9
	22.2	24.2	12.7
	25.3	24.8	12.8
C
		WT					cDC2 KO
	8	24.7	29.4	31.4	26.4		15.1	18.6	17	17
	10	35.7	42.3	33.2	31.1		26.3	31.1	28.9	15.7
	12	23.1	38	45	36.5		20.3	25.6	32.1	29.1
	16	32.3	23.5	28.2	27.7		17.7	21	26.9	18.1
D
		WT					cDC2 KO
	8	17.5	11.2	16.7	14.4		12.9	7.27	9.73	9.47
	10	23	19.3	21.4	18.5		22.7	13.9	16.2	11.2
	12	46.1	25	21.9	23.3		21.1	11.1	11.9	15
	16	33.5	47.9	40.5	38.1		28.2	22.3	11.4	11.5
